# Supplementary material for: Temporal stability and assignment power of adaptively divergent genomic regions between herring (Clupea harengus) seasonal spawning aggregations
Source: Ecol Evol. 2018 Dec 11;9(1):500–10. doi: 10.1002/ece3.4768 (PMC6342187; doi:10.1002/ece3.4768)
Supplement: Supplementary file 1 [file ECE3-9-500-s001.xlsx]

## Sheet: Table S2
Table S2. Locus-by-locus AMOVA by Spawning Season (FST) and Sample Year (i.e. 2005 or 2014, FSC) for 64 SNPs known to differentiate between spring and fall spawning Atlantic herring found by Lamichhaney et al. (2017); 31 SNPs are unique to the NW Atlantic (NW), and the remaining 33 were found on both sides of the Atlantic (Shared). Significance at α = 0.05 with a FDR correction for 64 simultaneou…
			Among Seasons						Among Years within Seasons					Within Years
Sequenced SNPs		SNP Range		d.f.	% Var.	FST	P-value	d.f.		% Var.	FSC	P-value	d.f.		% Var.	FCT	P-value
CLUHAR0001		NW		1	54.9	0.55	<0.0001*	2		0	-0.01	0.928	302		45.4	0.55	0.372
CLUHAR00010		NW		1	58.6	0.58	<0.0001*	2		0	-0.01	1	302		41.9	0.59	0.372
CLUHAR00011		NW		1	72.3	0.72	<0.0001*	2		0	-0.01	1	296		28	0.72	0.372
CLUHAR000113		shared		1	66.5	0.66	<0.0001*	2		0	-0.01	1	302		33.7	0.67	0.372
CLUHAR000114		shared		1	87.9	0.88	<0.0001*	2		0	0	0.715	306		12.1	0.88	0.372
CLUHAR000115		shared		1	83.9	0.84	<0.0001*	2		0	-0.01	1	292		16.3	0.84	0.372
CLUHAR000116		shared		1	88.2	0.88	<0.0001*	2		0.1	0.01	0.678	298		11.7	0.88	0.372
CLUHAR000117		shared		1	77.4	0.78	<0.0001*	2		0.5	0.02	0.515	306		22.1	0.77	0.372
CLUHAR000119		shared		1	78.6	0.79	<0.0001*	2		0.4	0.02	0.461	298		21	0.79	0.372
CLUHAR00012		NW		1	47.2	0.48	<0.0001*	2		0.9	0.02	0.515	288		51.9	0.47	0.372
CLUHAR000120		NW		1	55.9	0.55	<0.0001*	2		0	-0.01	1	302		44.6	0.56	0.372
CLUHAR000121		NW		1	56.8	0.58	<0.0001*	2		1.4	0.03	0.461	264		41.8	0.57	0.374
CLUHAR00024		shared		1	58.7	0.59	<0.0001*	2		0.2	0	0.906	286		41.1	0.59	0.372
CLUHAR00025		shared		1	75.9	0.76	<0.0001*	2		0	0	0.906	304		24.2	0.76	0.372
CLUHAR00026		shared		1	89.6	0.9	<0.0001*	2		0.2	0.02	0.515	304		10.2	0.9	0.372
CLUHAR00027		shared		1	89.6	0.9	<0.0001*	2		0.2	0.02	0.515	304		10.2	0.9	0.372
CLUHAR00029		shared		1	92.3	0.92	<0.0001*	2		0	0	0.7	294		7.7	0.92	0.372
CLUHAR0003		NW		1	51	0.58	<0.0001*	2		6.9	0.14	0.156	268		42.1	0.51	0.372
CLUHAR00030		shared		1	89	0.89	<0.0001*	2		0.1	0.01	0.652	306		10.9	0.89	0.372
CLUHAR00031		shared		1	89.8	0.9	<0.0001*	2		0.1	0.01	0.678	306		10.2	0.9	0.372
CLUHAR00032		shared		1	82.6	0.83	<0.0001*	2		0.1	0	0.691	304		17.4	0.83	0.372
CLUHAR00033		shared		1	82.2	0.82	<0.0001*	2		0.1	0.01	0.678	302		17.7	0.82	0.372
CLUHAR00034		shared		1	75.2	0.75	<0.0001*	2		0.2	0.01	0.678	306		24.6	0.75	0.372
CLUHAR00035		shared		1	79.5	0.8	<0.0001*	2		0.3	0.02	0.567	294		20.2	0.79	0.372
CLUHAR00037		shared		1	80.6	0.81	<0.0001*	2		0	0	0.779	296		19.3	0.81	0.372
CLUHAR00038		shared		1	88.6	0.88	<0.0001*	2		0	-0.01	1	302		11.6	0.89	0.372
CLUHAR00040		shared		1	81.4	0.81	<0.0001*	2		0	-0.01	1	302		18.7	0.81	0.372
CLUHAR00041		shared		1	79.9	0.8	<0.0001*	2		0	-0.01	1	302		20.3	0.8	0.372
CLUHAR00042		shared		1	67.6	0.67	<0.0001*	2		0	-0.01	1	300		32.8	0.68	0.372
CLUHAR00043		shared		1	66.8	0.66	<0.0001*	2		0	-0.01	1	304		33.6	0.67	0.372
CLUHAR00044		shared		1	68	0.68	<0.0001*	2		0	-0.01	0.984	296		32.2	0.68	0.372
CLUHAR00046		shared		1	66.3	0.66	<0.0001*	2		0	-0.01	1	306		34.1	0.66	0.372
CLUHAR00047		shared		1	66.8	0.66	<0.0001*	2		0	-0.01	1	302		33.7	0.67	0.372
CLUHAR00048		shared		1	59.4	0.59	<0.0001*	2		0	-0.01	1	302		41.1	0.59	0.372
CLUHAR00049		NW		1	57.9	0.57	<0.0001*	2		0	-0.01	1	286		42.5	0.58	0.372
CLUHAR00051		NW		1	56.6	0.56	<0.0001*	2		0	-0.01	1	296		43.9	0.57	0.372
CLUHAR00052		NW		1	54.5	0.54	<0.0001*	2		0	-0.01	1	296		46.1	0.54	0.372
CLUHAR00054		NW		1	51.6	0.51	<0.0001*	2		0	-0.01	1	300		49	0.52	0.372
CLUHAR00055		NW		1	61.3	0.63	<0.0001*	2		1.6	0.04	0.438	298		37.1	0.61	0.372
CLUHAR00056		NW		1	60	0.59	<0.0001*	2		0	-0.01	1	282		40.6	0.6	0.372
CLUHAR00057		NW		1	63.3	0.66	<0.0001*	2		2.4	0.06	0.313	290		34.3	0.63	0.372
CLUHAR00059		NW		1	59.6	0.59	<0.0001*	2		0	-0.01	1	300		40.8	0.6	0.372
CLUHAR0006		NW		1	56.7	0.56	<0.0001*	2		0	-0.01	1	292		43.8	0.57	0.372
CLUHAR00063		NW		1	3.8	0.26	<0.0001*	2		22.4	0.23	<0.0001*	300		73.8	0.04	0.66
CLUHAR00064		NW		1	47.8	0.5	<0.0001*	2		2.4	0.05	0.515	286		49.8	0.48	0.372
CLUHAR00065		NW		1	60.5	0.6	<0.0001*	2		0	-0.01	1	306		40	0.6	0.372
CLUHAR00067		NW		1	63.9	0.63	<0.0001*	2		0	-0.01	1	296		36.5	0.64	0.372
CLUHAR00068		NW		1	64.6	0.65	<0.0001*	2		0.3	0.01	0.652	272		35.1	0.65	0.372
CLUHAR00069		NW		1	63.3	0.63	<0.0001*	2		0	-0.01	1	298		37.2	0.63	0.372
CLUHAR0007		NW		1	40.5	0.4	<0.0001*	2		0	-0.01	1	296		60.2	0.4	0.372
CLUHAR00070		NW		1	49.6	0.49	<0.0001*	2		0	-0.01	0.928	300		50.7	0.5	0.372
CLUHAR00072		NW		1	34.1	0.35	<0.0001*	2		0.6	0.01	0.567	292		65.3	0.34	0.372
CLUHAR00073		shared		1	69.6	0.7	<0.0001*	2		0	0	0.902	286		30.4	0.7	0.372
CLUHAR00074		shared		1	79.7	0.8	<0.0001*	2		0.4	0.02	0.678	288		20	0.8	0.372
CLUHAR00075		shared		1	86	0.86	<0.0001*	2		0.2	0.01	0.585	306		13.8	0.86	0.372
CLUHAR00076		shared		1	88.6	0.89	<0.0001*	2		0	0	0.902	304		11.4	0.89	0.372
CLUHAR00078		shared		1	88.5	0.89	<0.0001*	2		0.2	0.02	0.567	296		11.3	0.89	0.372
CLUHAR00079		shared		1	66.7	0.68	<0.0001*	2		1.2	0.04	0.325	306		32.2	0.67	0.372
CLUHAR0008		NW		1	59.7	0.6	<0.0001*	2		0.4	0.01	0.688	292		39.9	0.6	0.372
CLUHAR00080		NW		1	44.6	0.49	<0.0001*	2		4	0.07	0.313	276		51.4	0.45	0.372
CLUHAR00081		NW		1	49.1	0.49	<0.0001*	2		0	-0.01	1	306		51.4	0.49	0.372
CLUHAR00082		NW		1	55.5	0.55	<0.0001*	2		0	-0.01	0.92	290		44.8	0.55	0.372
CLUHAR00083		NW		1	53.5	0.53	<0.0001*	2		0	-0.01	1	304		47.1	0.53	0.372
CLUHAR00084		NW		1	63.6	0.63	<0.0001*	2		0	-0.01	1	302		36.8	0.64	0.372

## Sheet: Table S3
Table S3. SNP locations, known associated genes, and rankings done in this study; information from Lamichhaney et al. (2017) highlighted in grey. Associated genes were found within 5kb of the SNP site. Different rankings of discriminatory power between spring and fall spawning herring components for 64 SNPs were based on N=148 Atlantic herring from the GSL. In general, ranking SNPs by Rosenburg’s…
SNP ID	Range	Scaffold	Position (BP)	SNP effect	Associated gene	WhichLoci Score	Wright’s Pairwise FST	Delta	Rosenburg’s Informativeness
CLUHAR00068† ‡	NW-Only	29	84482	INTERGENIC	-	0.674	0.511	0.674	0.431
CLUHAR00069	NW-Only	29	93724	INTERGENIC	-	0.665	0.501	0.665	0.413
CLUHAR00067	NW-Only	29	77053	INTERGENIC	-	0.672	0.503	0.672	0.411
CLUHAR00065	NW-Only	29	55541	UTR_5_PRIME	DSCR3	0.647	0.476	0.647	0.379
CLUHAR00064 ‡	NW-Only	29	55213	INTRON	DSCR3	0.518	0.372	0.518	0.306
CLUHAR00070	NW-Only	29	94166	INTERGENIC	-	0.576	0.348	0.576	0.262
CLUHAR00072 ‡	NW-Only	29	131716	UPSTREAM	ERG	0.423	0.149	0.423	0.152
CLUHAR00063 ‡	NW-Only	29	3937	INTRON	TTC3	0.174	0.191	0.174	0.093
CLUHAR00011† ‡	NW-Only	115	415686	INTRON	UBR1_3	0.752	0.592	0.752	0.492
CLUHAR0003 ‡	NW-Only	115	302265	INTRON	30998	0.588	0.449	0.588	0.362
CLUHAR00010	NW-Only	115	414840	INTRON	UBR1_3	0.635	0.447	0.635	0.35
CLUHAR0006	NW-Only	115	379419	INTERGENIC	-	0.616	0.445	0.616	0.347
CLUHAR0008	NW-Only	115	411172	INTRON	UBR1_3	0.656	0.427	0.656	0.338
CLUHAR0001	NW-Only	115	286424	INTRON	GRIA4	0.602	0.419	0.601	0.324
CLUHAR00012	NW-Only	115	416893	SYNONYMOUS CODING	UBR1_3	0.536	0.274	0.536	0.237
CLUHAR0007 ‡	NW-Only	115	404939	INTRON	UBR1_3	0.468	0.2	0.468	0.187
CLUHAR0004	NW-Only	115	363570	INTRON	ATXN3	**Removed from analysis
CLUHAR00084†	NW-Only	426	620790	INTERGENIC	-	0.681	0.492	0.681	0.391
CLUHAR00082 ‡	NW-Only	426	472997	INTRON	CBLB	0.597	0.449	0.597	0.358
CLUHAR00083	NW-Only	426	620039	INTERGENIC	-	0.588	0.407	0.588	0.312
CLUHAR00081	NW-Only	426	305868	INTERGENIC	-	0.54	0.383	0.54	0.291
CLUHAR00080 ‡	NW-Only	426	211289	INTERGENIC	-	0.512	0.238	0.512	0.227
CLUHAR000120†	NW-Only	702	45778	INTRON	CCDC176	0.612	0.424	0.612	0.328
CLUHAR000121	NW-Only	702	56743	INTERGENIC	-	0.639	0.409	0.639	0.32
CLUHAR00057† ‡	NW-Only	2224	45016	INTRON	MYSS_3	0.661	0.425	0.661	0.371
CLUHAR00055	NW-Only	2224	30838	INTRON	MYSS_3	0.649	0.411	0.649	0.351
CLUHAR00059	NW-Only	2224	51485	INTRON	MYSS_3	0.581	0.347	0.581	0.341
CLUHAR00056	NW-Only	2224	31972	INTRON	MYSS_3	0.635	0.378	0.635	0.325
CLUHAR00049	NW-Only	2224	18664	INTRON	MYSS_3	0.61	0.348	0.61	0.308
CLUHAR00051	NW-Only	2224	20408	INTRON	MYSS_3	0.594	0.336	0.594	0.299
CLUHAR00052	NW-Only	2224	21193	INTRON	MYSS_3	0.589	0.329	0.589	0.283
CLUHAR00054	NW-Only	2224	30239	INTRON	MYSS_3	0.55	0.29	0.55	0.262
CLUHAR00041† ‡ §	Transatlantic	190	22108	DOWNSTREAM	PSMC1_2	0.811	0.652	0.811	0.552
CLUHAR00042 §	Transatlantic	190	25387	DOWNSTREAM	PSMC1_2	0.689	0.476	0.689	0.408
CLUHAR00044 §	Transatlantic	190	26630	DOWNSTREAM	PSMC1_2	0.694	0.472	0.694	0.406
CLUHAR00047 §	Transatlantic	190	32681	UPSTREAM	CALM1	0.681	0.46	0.681	0.396
CLUHAR00043 §	Transatlantic	190	26027	DOWNSTREAM	PSMC1_2	0.683	0.461	0.683	0.395
CLUHAR00046 §	Transatlantic	190	32214	UPSTREAM	CALM1	0.679	0.458	0.679	0.391
CLUHAR00048 §	Transatlantic	190	34221	INTRON	CALM1	0.634	0.393	0.634	0.326
CLUHAR00076† ‡ §	Transatlantic	312	2673115	DOWNSTREAM	SYNE1_7	0.875	0.766	0.875	0.701
CLUHAR00078 §	Transatlantic	312	2679968	INTRON	SYNE2SYNE1	0.886	0.78	0.886	0.69
CLUHAR00075 §	Transatlantic	312	2665845	NON-SYNONYMOUS CODING	SYNE1_7	0.866	0.746	0.866	0.649
CLUHAR00074 ‡ §	Transatlantic	312	2639758	UTR_3_PRIME	SYNE1	0.82	0.682	0.82	0.58
CLUHAR00079 ‡ §	Transatlantic	312	2741768	INTRON	ESR2A	0.713	0.538	0.713	0.435
CLUHAR00073 §	Transatlantic	312	2629133	INTRON	SYNE1	0.734	0.533	0.734	0.434
CLUHAR000116† §	Transatlantic	481	2829736	INTERGENIC	-	0.875	0.765	0.875	0.691
CLUHAR000114 §	Transatlantic	481	2827034	INTERGENIC	-	0.871	0.759	0.871	0.685
CLUHAR000115 §	Transatlantic	481	2829056	INTERGENIC	-	0.841	0.699	0.841	0.607
CLUHAR000119 §	Transatlantic	481	2911178	INTERGENIC	-	0.812	0.665	0.812	0.56
CLUHAR000117 §	Transatlantic	481	2887696	INTRON	MBTB	0.802	0.647	0.802	0.539
CLUHAR000113 ‡ §	Transatlantic	481	2803660	INTERGENIC	-	0.71	0.51	0.71	0.407
CLUHAR000111	Transatlantic	481	2793703	INTERGENIC	-	**Removed from analysis
CLUHAR00029† ‡ §	Transatlantic	1420	133030	INTERGENIC	-	0.92	0.843	0.92	0.766
CLUHAR00031 §	Transatlantic	1420	147323	INTRON	CEP128	0.896	0.801	0.896	0.716
CLUHAR00026 §	Transatlantic	1420	107001	-	-	0.897	0.801	0.897	0.713
CLUHAR00027 §	Transatlantic	1420	110923	INTRON	TSHR	0.897	0.801	0.897	0.713
CLUHAR00030 §	Transatlantic	1420	137485	-	-	0.89	0.79	0.89	0.701
CLUHAR00032 §	Transatlantic	1420	151455	INTRON	CEP128	0.842	0.71	0.842	0.605
CLUHAR00033 §	Transatlantic	1420	167219	-	-	0.838	0.699	0.838	0.595
CLUHAR00037 §	Transatlantic	1420	193443	INTRON	NRXN3B	0.827	0.685	0.827	0.579
CLUHAR00035 §	Transatlantic	1420	180330	INTRON	NRXN3B	0.817	0.669	0.817	0.562
CLUHAR00025 §	Transatlantic	1420	97897	INTRON	GTF2A1	0.785	0.619	0.785	0.512
CLUHAR00034 §	Transatlantic	1420	175579	DOWNSTREAM	NRXN3B	0.781	0.613	0.781	0.506
CLUHAR00024 ‡ §	Transatlantic	1420	3619	INTERGENIC	-	0.647	0.407	0.647	0.327
CLUHAR00038† §	Transatlantic	1440	908650	INTERGENIC	-	0.873	0.762	0.873	0.698
CLUHAR00040 §	Transatlantic	1440	911910	INTERGENIC	-	0.823	0.671	0.823	0.573
